# Supplementary material for: Multilocus Characterization Reveals an ITS-Defined Haplotype Associated with Pathogenic Variation in Magnaporthe oryzae
Source: J Fungi (Basel). 2026 Jul 9;12(7):501. doi: 10.3390/jof12070501 (PMC13412558; doi:10.3390/jof12070501)
Supplement: Supplementary file 1 [file jof-12-00501-s001.zip]

Archive with 1 entries (1 files):
- jof-4350860-supplementary.pdf
